# Supplementary material for: Access to Vaccines Among Asylum Seekers, Refugees, and Undocumented Migrants Across the Migratory Cycle in the European Union, European Economic Area, Switzerland and the United Kingdom: A Scoping Review
Source: Vaccines (Basel). 2026 Jun 22;14(6):551. doi: 10.3390/vaccines14060551 (PMC13307898; doi:10.3390/vaccines14060551)
Supplement: Supplementary file 1 [file vaccines-14-00551-s001.zip]

Archive with 1 entries (1 files):
- vaccines-4336781-supplementary.pdf
